# Supplementary material for: Demonstration of the Holonomically Controlled Non-Abelian Geometric Phase in a Three-Qubit System of a Nitrogen Vacancy Center
Source: Entropy (Basel). 2022 Nov 2;24(11):1593. doi: 10.3390/e24111593 (PMC9689909; doi:10.3390/e24111593)
Supplement: Supplementary file 1 [file entropy-24-01593-s001.zip]

Archive with 1 entries (1 files):
- entropy-1874875-supplementary.pdf
